# Supplementary material for: Machine Learning Reveals Microbial Taxa Associated with a Swim across the Pacific Ocean
Source: Biomedicines. 2024 Oct 11;12(10):2309. doi: 10.3390/biomedicines12102309 (PMC11504845; doi:10.3390/biomedicines12102309)
Supplement: Supplementary file 1 [file biomedicines-12-02309-s001.zip]

Archive with 1 entries (1 files):
- biomedicines-3205895-supplementary.pdf
